# Supplementary material for: Production of methane and ethylene from plastic in the environment
Source: PLoS One. 2018 Aug 1;13(8):e0200574. doi: 10.1371/journal.pone.0200574 (PMC6070199; doi:10.1371/journal.pone.0200574)
Supplement: S1 Dataset — (XLSX) [file pone.0200574.s001.xlsx]

## Sheet: S1_Dataset
LDPE virgin pellets		Mean CH4	Std CH4	Mean CH4	Std CH4	CH4	Mean CH4	Std CH4	Mean CH4	Std CH4	Mean C2H4	Std C2H4	Mean C2H4	Std C2H4	C2H4	Mean C2H4	Std C2H4	Mean C2H4	Std C2H4	Mean C2H6	Std C2H6	Mean C2H6	Std C2H6	C2H6	Mean C2H6	Std C2H6	Mean C2H6	Std C2H6	Mean C3H6	Std C3H6	Mean C3H6	Std C3H6	C3H6	Mean C3H6	Std C3H6	Mean C3H6	Std C3H6
Time (days)	Plastic weight (mg)	C (nM)	C (nM)	(nmol)	(nmol)	C(nmol)/day	C(nmol/g)	C(nmol/g)	C(nmol/g/d)	C(nmol/g/d)	C (nM)	C (nM)	(nmol)	(nmol)	C(nmol)/day	C(nmol/g)	C(nmol/g)	C(nmol/g/d)	C(nmol/g/d)	C (nM)	C (nM)	(nmol)	(nmol)	C(nmol)/day	C(nmol/g)	C(nmol/g)	C(nmol/g/d)	C(nmol/g/d)	C (nM)	C (nM)	(nmol)	(nmol)	C(nmol/day)	C(nmol/g)	C(nmol/g)	C(nmol/g/d)	C(nmol/g/d)
14	171.225	16.2346	1.49186	0.487039	0.0447558	0.0347885	2.84164	0.136109	0.202975	0.00972206	101.199	6.15105	3.03597	0.184531	0.216855	17.7342	0.534629	1.26673	0.0381878	21.7241	1.21866	0.651723	0.0365599	0.0465517	3.80742	0.102337	0.271958	0.00730978	62.2741	6.17541	1.86822	0.185262	0.133444	10.95	1.4177	0.782145	0.101264
28	171.2	77.9496	12.6413	2.11004	0.344063	0.115929	12.3428	2.07169	0.678656	0.147658	484.048	28.6198	13.0896	0.717711	0.718116	76.4459	2.02188	4.19369	0.13928	89.714	6.51299	2.43825	0.180922	0.127609	14.2516	0.998302	0.746016	0.0709316	299.531	22.9157	8.09874	0.594268	0.445037	47.3432	3.03958	2.59951	0.192051
46	171.15	281.588	52.3041	7.50807	1.39171	0.29989	43.6432	6.44851	1.23282	0.730028	1195.81	87.2889	31.9546	2.27957	1.04805	186.448	8.097	6.11125	0.435583	220.667	26.0315	5.90958	0.694141	0.192852	34.4179	2.93019	1.12035	0.153049	722.226	53.7407	19.3025	1.41136	0.622429	112.673	5.59369	3.62944	0.260877
60	171.088	390.388	53.4671	10.3642	1.41726	0.20401	60.3144	6.49928	0.954211	0.446942	1814.63	94.2127	48.2092	2.45636	1.16105	281.717	11.4445	6.80491	0.577716	314.56	26.8576	8.37496	0.711003	0.176098	48.8303	2.97583	1.02945	0.0370841	1108.17	58.7342	29.4033	1.55473	0.721486	170.581	8.12447	4.1363	0.420869
74	170.875	586.726	53.7306	15.5401	1.42524	0.369708	90.6711	6.74106	1.69062	0.830175	2733.71	129.092	72.4244	3.25028	1.72965	423.712	17.785	10.1425	0.972397	461.917	27.155	12.2597	0.720876	0.277483	71.6248	3.37471	1.62818	0.113684	1617.48	78.9961	42.8213	2.01229	0.958428	249.23	11.1705	5.61776	0.547602
95	170.725	867.775	58.15	22.908	1.52309	0.350851	133.952	7.91051	1.63622	0.790171	3735.1	249.903	98.7341	6.68113	1.25284	578.535	42.0706	7.37251	1.81554	635.763	31.782	16.8204	0.849888	0.217176	98.4059	4.55454	1.27529	0.145648	2213.92	150.581	58.491	4.03022	0.746176	341.434	25.3218	4.39065	1.08213
113	170.625	1070.47	59.4258	28.2067	1.55319	0.294375	165.156	8.66207	1.73359	0.196067	4710.87	250.186	124.247	6.69346	1.41738	728.476	43.2281	8.33005	0.552029	780.379	32.3956	20.6007	0.861266	0.210016	120.635	4.92309	1.23493	0.103831	2807.88	153.346	74.0227	4.11133	0.862873	432.819	26.9459	5.07695	0.511871
134	-	1429.95	23.9825	37.6314	1.68265	0.448792	220.235	8.86326	2.62277	0.0894167	5905.43	215.757	155.588	8.93957	1.49242	911.649	54.5457	8.72256	1.58405	1004.42	39.9761	26.4758	1.08951	0.279768	154.954	5.81457	1.63424	0.14733	3439.19	449.842	90.6209	11.8817	0.790394	529.426	70.197	4.60036	3.08663
148	-	1661.62	30.7466	43.7387	1.78921	0.436235	256.051	9.92398	2.5583	0.318863	6913.42	218.414	181.929	9.03213	1.88149	1066.07	56.1679	11.0302	0.957271	1159.5	40.9646	30.527	1.11792	0.289367	178.692	6.17505	1.69562	0.148495	4098.95	450.533	107.859	11.9121	1.23131	630.469	70.7123	7.21735	0.608684
162	-	1964.4	40.2953	51.7063	2.05767	0.56912	302.615	11.27	3.32603	0.381505	8075.57	108.508	212.478	9.63619	2.18211	1244.56	58.5473	12.7492	1.18009	1353.09	45.6717	35.5444	1.27615	0.358392	208.008	6.91846	2.09397	0.222851	4845.57	453.091	127.204	12.032	1.38179	743.574	71.2202	8.07892	0.606402
198	-	2731.76	37.1458	71.7395	2.0823	0.834715	419.927	12.4975	4.83136	0.225025	9734.46	250.432	254.793	11.3433	1.71878	1492.77	71.0637	10.0833	1.6782	1875.87	54.2166	49.173	1.45826	0.539765	287.764	8.20359	3.15914	0.183591	5837.22	466.76	153.06	12.3835	0.973559	895.178	74.0903	5.71098	0.850686
212	-	3267.46	48.1152	85.513	2.33035	0.983825	500.733	15.2619	5.7719	0.625718	11083	229.905	289.523	11.3839	2.48073	1696.16	71.8516	14.5277	0.757991	2239.35	55.1914	58.5408	1.47015	0.669132	342.688	9.14462	3.92315	0.288603	6733.67	469.732	176.176	12.478	1.6511	1030.5	74.7578	9.66555	0.711984
Aged LDPE
35	0	630.9	254.85	17.13	6.74	0.49	128.18	50.98	3.66	1.46	767.78	420.56	20.96	11.15	0.6	166.49	122.01	4.76	3.49	161.93	88.5	4.41	2.33	0.13	35.52	24.56	1.01	0.7	153.71	83.44	4.17	1.93	0.12	30.64	11.37	0.88	0.32
53	267.77	1048.08	297.43	28.37	7.86	0.62	213.13	61.74	4.72	1.93	1157.25	448.13	31.48	11.91	0.58	245.93	128.55	4.41	2.25	252.58	99.74	6.86	2.64	0.14	54.89	27.41	1.08	0.68	249.33	94.24	6.75	2.25	0.14	49.14	12.34	1.03	0.27
74	302.67	1519.64	338.85	41.11	8.93	0.61	309.47	76.38	4.59	2.14	1573.99	475.51	42.76	12.66	0.54	329.81	134.68	3.99	1.91	366.07	113.95	9.93	3.04	0.15	79	31.34	1.15	0.72	364.29	114.13	9.86	2.84	0.15	74.51	24.94	1.21	1.03
88	287.61	1876.13	373.39	50.64	9.88	0.68	378.81	81.36	4.95	2	1891.05	492.52	51.29	13.16	0.61	395.11	140.46	4.66	2.85	439.63	119.76	11.91	3.2	0.14	94.79	33.26	1.13	0.79	431.91	120.05	11.67	3.01	0.13	87.18	25.33	0.91	0.31
102	280.41	2254.7	395.17	60.75	10.48	0.72	453.28	85.5	5.32	1.88	2225.92	511.9	60.3	13.73	0.64	463.86	146.91	4.91	3.07	521.81	126.13	14.11	3.38	0.16	112.28	35.44	1.25	0.88	498.59	125.12	13.46	3.17	0.13	99.48	25.57	0.88	0.25
138	312.46	3002.46	446.64	80.64	11.65	0.8	605.61	97.78	6.16	1.98	2795.28	548.82	75.41	14.83	0.62	581.77	163.65	4.84	3	707.18	154.21	19.02	4.17	0.19	151.83	45.29	1.54	1.17	643.64	130.39	17.29	3.34	0.16	128.87	28.8	1.19	0.55
152	364.84	3492	495.59	93.61	13.12	1.13	699.92	114.07	8.48	3.05	3334.78	591.92	89.79	15.98	1.03	699.08	185.83	8.38	6.29	856.73	167.53	23	4.52	0.28	183.9	50.58	2.29	1.61	772.19	137	20.71	3.51	0.24	155.55	31.89	1.91	0.98

## Sheet: S2_Dataset
	Mean CH4	Std CH4	Mean C2H4	Std C2H4
Time (days)	C(nmol/g/d)	C(nmol/g/d)	C(nmol/g/d)	C(nmol/g/d)
1	0.113966	0.00403725	0.320951	0.0692289
3	0.152824	0.00227633	0.672927	0.0230763
9	0.24477	0.0037268	54.2857	0.622993
17	0.44342	0.0236823	96.4217	4.06947

## Sheet: S3_Dataset
	Mean CH4	Std CH4	Mean CH4	Std CH4	CH4	Mean CH4	Std CH4	Mean CH4	Std CH4	Mean C2H4	Std C2H4	Mean C2H4	Std C2H4	C2H4	Mean C2H4	Std C2H4	Mean C2H4	Std C2H4	Mean C2H6	Std C2H6	Mean C2H6	Std C2H6	C2H6	Mean C2H6	Std C2H6	Mean C2H6	Std C2H6	Mean C3H6	Std C3H6	Mean C3H6	Std C3H6	C3H6	Mean C3H6	Std C3H6	Mean C3H6	Std C3H6
Plastic weight (mg)	C (nM)	C (nM)	(nmol)	(nmol)	C(nmol)/day	C(nmol/g)	C(nmol/g)	C(nmol/g/d)	C(nmol/g/d)	C (nM)	C (nM)	(nmol)	(nmol)	C(nmol)/day	C(nmol/g)	C(nmol/g)	C(nmol/g/d)	C(nmol/g/d)	C (nM)	C (nM)	(nmol)	(nmol)	C(nmol)/day	C(nmol/g)	C(nmol/g)	C(nmol/g/d)	C(nmol/g/d)	C (nM)	C (nM)	(nmol)	(nmol)	C(nmol/day)	C(nmol/g)	C(nmol/g)	C(nmol/g/d)	C(nmol/g/d)
dark	0.289296	0.0117448	0.010637	0.000204447	0.000759786	0.00348152	3.41491e-05	0.00024868	2.43922e-06	0.475061	0.412464	0.0173866	0.0150667	0.0012419	0.0056763	0.00491635	0.00040545	0.000351168	25.5928	1.81868	0.940638	0.0471821	0.0671885	0.0307804	0.0121021	0.021986	0.000864432	17.9591	1.235	0.660367	0.040011	0.0471691	0.216149	0.0128981	0.0154392	0.000921295
320-700 nm	30.9345	2.87804	1.11995	0.149329	0.159993	0.370142	0.047581	0.0528774	0.00679729	321.283	15.1511	11.5235	0.901319	1.64622	3.80917	0.281415	0.544168	0.0402021	78.1084	2.61269	2.82365	0.207758	0.403378	0.933362	0.064051	0.133337	0.00915015	136.707	8.55535	4.94034	0.457461	0.705763	1.63302	0.14443	0.233288	0.0206329
280-700 nm	211.438	22.1461	3.45663	2.43947	0.493804	1.60106	0.178791	0.228723	0.0255416	680.72	17.3799	15.5677	0.3795	2.22396	5.13742	0.167364	0.733917	0.0239092	180.996	12.6865	4.14561	0.285917	0.59223	1.36832	0.105566	0.195474	0.0150809	235.355	60.3805	5.37322	1.39175	0.767602	1.77112	0.444693	0.253017	0.0635276
